# Supplementary material for: Theoretical Study on the Grafting Reaction of Benzophenone Compounds to Polyethylene in the UV Radiation Cross-Linking Process
Source: Polymers (Basel). 2025 Sep 25;17(19):2595. doi: 10.3390/polym17192595 (PMC12526467; doi:10.3390/polym17192595)
Supplement: Supplementary file 1 [file polymers-17-02595-s001.zip]

Archive with 1 entries (1 files):
- polymers-3858906-supplementary.pdf
